# Supplementary material for: In-silico analysis of Bifidobacterium bifidum strain 900791 genome in the context of the B. bifidum pangenome
Source: Front Cell Infect Microbiol. 2026 Jul 1;16:1744409. doi: 10.3389/fcimb.2026.1744409 (PMC13368793; doi:10.3389/fcimb.2026.1744409)
Supplement: Supplementary Table 1 — List of the 228 B. bifidum genomes retrieved from NCBI and selected for this study, including information from GTDB and CheckM2 results, and metadata retrieval. [file Table1.xlsx]

## Sheet: Supplementary_Table_01
Name	Completeness_General	Contamination	Completeness_Specific	Contig_N50	Genome_Size	GC_Content	Total_Coding_Sequences	classification (GTDB-R220)	STRAIN	MAG?	COUNTRY	Host	SOURCE
GCA_964248885.1_CC00947	99.78	0.14	99.93	333152	2219327	0.63	1831	d__Bacteria;p__Actinomycetota;c__Actinomycetes;o__Actinomycetales;f__Bifidobacteriaceae;g__Bifidobacterium;s__Bifidobacterium bifidum	JCM 1254	No	NA	NA	NA
GCA_938038475.1_ERR2198643_bin.55_CONCOCT_v1.1_MAG	99.75	0.16	99.91	234318	2154735	0.63	1756	d__Bacteria;p__Actinomycetota;c__Actinomycetes;o__Actinomycetales;f__Bifidobacteriaceae;g__Bifidobacterium;s__Bifidobacterium bifidum	GCA_938038475	Yes	USA	Homo sapiens	feces
GCA_934645285.1_ERR7738237_bin.44	99.33	0.06	99.91	315625	2288066	0.63	1901	d__Bacteria;p__Actinomycetota;c__Actinomycetes;o__Actinomycetales;f__Bifidobacteriaceae;g__Bifidobacterium;s__Bifidobacterium bifidum	GCA_934645285	Yes	Tanzania	Homo sapiens	feces
GCA_902386775.1_UHGG_MGYG-HGUT-02396	99.75	0.24	99.91	2311342	2311342	0.63	1903	d__Bacteria;p__Actinomycetota;c__Actinomycetes;o__Actinomycetales;f__Bifidobacteriaceae;g__Bifidobacterium;s__Bifidobacterium bifidum	GCA_902386775	Yes	NA	NA	NA
GCA_900637095.1_48450_G02	99.72	0.17	99.91	2211032	2211032	0.63	1828	d__Bacteria;p__Actinomycetota;c__Actinomycetes;o__Actinomycetales;f__Bifidobacteriaceae;g__Bifidobacterium;s__Bifidobacterium bifidum	NCTC13001	NA	NA	NA	NA
GCA_900112465.1_IMG-taxon_2654588208_annotated_assembly	99.79	0.12	99.76	226099	2150296	0.63	1767	d__Bacteria;p__Actinomycetota;c__Actinomycetes;o__Actinomycetales;f__Bifidobacteriaceae;g__Bifidobacterium;s__Bifidobacterium bifidum	Calf96	NA	NA	NA	NA
GCA_045290295.1_ASM4529029v1	99.71	0.26	99.96	2272336	2272336	0.63	1905	d__Bacteria;p__Actinomycetota;c__Actinomycetes;o__Actinomycetales;f__Bifidobacteriaceae;g__Bifidobacterium;s__Bifidobacterium bifidum	lw02	NA	China	Homo sapiens	infant stool sample
GCA_045273085.1_ASM4527308v1	99.75	0.12	99.89	2185302	2185302	0.63	1805	d__Bacteria;p__Actinomycetota;c__Actinomycetes;o__Actinomycetales;f__Bifidobacteriaceae;g__Bifidobacterium;s__Bifidobacterium bifidum	MRD1920	NA	Turkey	Homo sapiens	feces
GCA_042848835.1_ASM4284883v1	99.72	0.21	99.97	2214924	2214924	0.63	1838	d__Bacteria;p__Actinomycetota;c__Actinomycetes;o__Actinomycetales;f__Bifidobacteriaceae;g__Bifidobacterium;s__Bifidobacterium bifidum	i03-0019-A5	NA	Japan	Homo sapiens	feces
GCA_041329715.1_ASM4132971v1	99.85	0.2	99.94	2200141	2200141	0.63	1773	d__Bacteria;p__Actinomycetota;c__Actinomycetes;o__Actinomycetales;f__Bifidobacteriaceae;g__Bifidobacterium;s__Bifidobacterium bifidum	GCA_041329715	Yes	China	Homo sapiens	feces
GCA_041328855.1_ASM4132885v1	96.25	0.21	95.38	552512	2264935	0.63	1907	d__Bacteria;p__Actinomycetota;c__Actinomycetes;o__Actinomycetales;f__Bifidobacteriaceae;g__Bifidobacterium;s__Bifidobacterium bifidum	GCA_041328855	Yes	China	Homo sapiens	feces
GCA_041327145.1_ASM4132714v1	95.73	0.39	95.41	492639	2242083	0.63	1840	d__Bacteria;p__Actinomycetota;c__Actinomycetes;o__Actinomycetales;f__Bifidobacteriaceae;g__Bifidobacterium;s__Bifidobacterium bifidum	GCA_041327145	Yes	China	Homo sapiens	feces
GCA_040927545.1_ASM4092754v1	99.64	0.22	99.97	275736	2183155	0.63	1790	d__Bacteria;p__Actinomycetota;c__Actinomycetes;o__Actinomycetales;f__Bifidobacteriaceae;g__Bifidobacterium;s__Bifidobacterium bifidum	RTP21198st1_D9_RTP21198_201120	No	USA	Homo sapiens	feces
GCA_040927525.1_ASM4092752v1	99.64	0.25	99.97	629512	2184920	0.63	1792	d__Bacteria;p__Actinomycetota;c__Actinomycetes;o__Actinomycetales;f__Bifidobacteriaceae;g__Bifidobacterium;s__Bifidobacterium bifidum	RTP21198st1_F1_RTP21198_201120	No	USA	Homo sapiens	feces
GCA_040927505.1_ASM4092750v1	99.62	0.27	99.96	285158	2183118	0.63	1791	d__Bacteria;p__Actinomycetota;c__Actinomycetes;o__Actinomycetales;f__Bifidobacteriaceae;g__Bifidobacterium;s__Bifidobacterium bifidum	RTP21198st1_F8_RTP21198_201120	No	USA	Homo sapiens	feces
GCA_040927475.1_ASM4092747v1	99.64	0.21	99.96	1643747	2185636	0.63	1794	d__Bacteria;p__Actinomycetota;c__Actinomycetes;o__Actinomycetales;f__Bifidobacteriaceae;g__Bifidobacterium;s__Bifidobacterium bifidum	RTP21198st1_H5_RTP21198_201120	No	USA	Homo sapiens	feces
GCA_040927465.1_ASM4092746v1	99.64	0.21	99.96	538004	2182684	0.63	1783	d__Bacteria;p__Actinomycetota;c__Actinomycetes;o__Actinomycetales;f__Bifidobacteriaceae;g__Bifidobacterium;s__Bifidobacterium bifidum	RTP21198st1_G5_RTP21198_201120	No	USA	Homo sapiens	feces
GCA_040927445.1_ASM4092744v1	99.87	0.11	99.93	302239	2229443	0.63	1826	d__Bacteria;p__Actinomycetota;c__Actinomycetes;o__Actinomycetales;f__Bifidobacteriaceae;g__Bifidobacterium;s__Bifidobacterium bifidum	RTP21277st1_B2_RTP21277_210401	No	USA	Homo sapiens	feces
GCA_040927425.1_ASM4092742v1	99.87	0.11	99.91	255687	2232872	0.63	1834	d__Bacteria;p__Actinomycetota;c__Actinomycetes;o__Actinomycetales;f__Bifidobacteriaceae;g__Bifidobacterium;s__Bifidobacterium bifidum	RTP21277st1_E7_RTP21277_210401	No	USA	Homo sapiens	feces
GCA_040927405.1_ASM4092740v1	99.87	0.11	99.92	287709	2230011	0.63	1833	d__Bacteria;p__Actinomycetota;c__Actinomycetes;o__Actinomycetales;f__Bifidobacteriaceae;g__Bifidobacterium;s__Bifidobacterium bifidum	RTP21277st1_F4_RTP21277_210401	No	USA	Homo sapiens	feces
GCA_040927385.1_ASM4092738v1	99.55	0.12	99.97	546869	2147569	0.63	1742	d__Bacteria;p__Actinomycetota;c__Actinomycetes;o__Actinomycetales;f__Bifidobacteriaceae;g__Bifidobacterium;s__Bifidobacterium bifidum	RTP21277st2_D12_RTP21277_210401	No	USA	Homo sapiens	feces
GCA_040927365.1_ASM4092736v1	99.55	0.11	99.97	546898	2147768	0.63	1742	d__Bacteria;p__Actinomycetota;c__Actinomycetes;o__Actinomycetales;f__Bifidobacteriaceae;g__Bifidobacterium;s__Bifidobacterium bifidum	RTP21277st2_G12_RTP21277_210401	No	USA	Homo sapiens	feces
GCA_040927345.1_ASM4092734v1	99.55	0.12	99.96	333441	2147948	0.63	1740	d__Bacteria;p__Actinomycetota;c__Actinomycetes;o__Actinomycetales;f__Bifidobacteriaceae;g__Bifidobacterium;s__Bifidobacterium bifidum	RTP21277st2_H1_RTP21277_210401	No	USA	Homo sapiens	feces
GCA_040917485.1_ASM4091748v1	99.84	0.22	99.98	352492	2386774	0.63	2045	d__Bacteria;p__Actinomycetota;c__Actinomycetes;o__Actinomycetales;f__Bifidobacteriaceae;g__Bifidobacterium;s__Bifidobacterium bifidum	RTP21102st1_E10_RTP21102_210122	No	USA	Homo sapiens	feces
GCA_040917465.1_ASM4091746v1	99.84	0.22	99.99	484354	2388633	0.63	2043	d__Bacteria;p__Actinomycetota;c__Actinomycetes;o__Actinomycetales;f__Bifidobacteriaceae;g__Bifidobacterium;s__Bifidobacterium bifidum	RTP21102st1_C8_RTP21102_210122	No	USA	Homo sapiens	feces
GCA_040227535.1_ASM4022753v1	99.62	0.14	99.87	246634	2222596	0.63	1835	d__Bacteria;p__Actinomycetota;c__Actinomycetes;o__Actinomycetales;f__Bifidobacteriaceae;g__Bifidobacterium;s__Bifidobacterium bifidum	1001216st1_B4_RTP31139_211217	No	USA	Homo sapiens	feces
GCA_039913395.1_ASM3991339v1	98.84	0.13	99.82	285351	2161473	0.63	1788	d__Bacteria;p__Actinomycetota;c__Actinomycetes;o__Actinomycetales;f__Bifidobacteriaceae;g__Bifidobacterium;s__Bifidobacterium bifidum	1025st1_C5_1025SCRN_200924	No	USA	Homo sapiens	NA
GCA_039913365.1_ASM3991336v1	99.32	0.11	99.96	565107	2254681	0.63	1847	d__Bacteria;p__Actinomycetota;c__Actinomycetes;o__Actinomycetales;f__Bifidobacteriaceae;g__Bifidobacterium;s__Bifidobacterium bifidum	C1_h1001283B150217_200217	No	USA	Homo sapiens	NA
GCA_039913355.1_ASM3991335v1	99.44	0.25	99.95	407983	2209507	0.63	1820	d__Bacteria;p__Actinomycetota;c__Actinomycetes;o__Actinomycetales;f__Bifidobacteriaceae;g__Bifidobacterium;s__Bifidobacterium bifidum	2226st1_G9_2226SCRN_200925	No	USA	Homo sapiens	NA
GCA_039913275.1_ASM3991327v1	99.6	0.19	99.93	312985	2173774	0.62	1789	d__Bacteria;p__Actinomycetota;c__Actinomycetes;o__Actinomycetales;f__Bifidobacteriaceae;g__Bifidobacterium;s__Bifidobacterium bifidum	F12_hBSD2780061687_210209	No	USA	Homo sapiens	NA
GCA_039913235.1_ASM3991323v1	99.64	0.19	99.91	491320	2166264	0.63	1775	d__Bacteria;p__Actinomycetota;c__Actinomycetes;o__Actinomycetales;f__Bifidobacteriaceae;g__Bifidobacterium;s__Bifidobacterium bifidum	B7_hBSD2780061687b_210117	No	USA	Homo sapiens	NA
GCA_039913195.1_ASM3991319v1	99.75	0.19	99.89	1372705	2175572	0.62	1786	d__Bacteria;p__Actinomycetota;c__Actinomycetes;o__Actinomycetales;f__Bifidobacteriaceae;g__Bifidobacterium;s__Bifidobacterium bifidum	H3_hBSD2780061687_210209	No	USA	Homo sapiens	NA
GCA_039913155.1_ASM3991315v1	99.64	0.2	99.92	327394	2168694	0.63	1786	d__Bacteria;p__Actinomycetota;c__Actinomycetes;o__Actinomycetales;f__Bifidobacteriaceae;g__Bifidobacterium;s__Bifidobacterium bifidum	F6_hBSD2780061687b_210117	No	USA	Homo sapiens	NA
GCA_039913135.1_ASM3991313v1	99.83	0.3	99.92	221881	2243811	0.63	1904	d__Bacteria;p__Actinomycetota;c__Actinomycetes;o__Actinomycetales;f__Bifidobacteriaceae;g__Bifidobacterium;s__Bifidobacterium bifidum	RTP21221st1_H4_RTP21221_200709	No	USA	Homo sapiens	NA
GCA_039759635.1_ASM3975963v1	99.51	0.21	99.97	268381	2207629	0.63	1821	d__Bacteria;p__Actinomycetota;c__Actinomycetes;o__Actinomycetales;f__Bifidobacteriaceae;g__Bifidobacterium;s__Bifidobacterium bifidum	2226st1_B2_2226SCRN_200925	No	USA	Homo sapiens	feces
GCA_039734165.1_ASM3973416v1	99.51	0.22	99.97	359200	2207915	0.63	1809	d__Bacteria;p__Actinomycetota;c__Actinomycetes;o__Actinomycetales;f__Bifidobacteriaceae;g__Bifidobacterium;s__Bifidobacterium bifidum	2226st1_H4_2226SCRN_200925	No	USA	Homo sapiens	feces
GCA_039063425.1_ASM3906342v1	99.67	0.13	99.97	295604	2136478	0.63	1734	d__Bacteria;p__Actinomycetota;c__Actinomycetes;o__Actinomycetales;f__Bifidobacteriaceae;g__Bifidobacterium;s__Bifidobacterium bifidum	2227st1_E10_2227SCRN_220401	No	USA	Homo sapiens	feces
GCA_039031615.1_ASM3903161v1	99.78	0.14	99.96	302225	2218954	0.63	1826	d__Bacteria;p__Actinomycetota;c__Actinomycetes;o__Actinomycetales;f__Bifidobacteriaceae;g__Bifidobacterium;s__Bifidobacterium bifidum	1001216st1_E8_RTP31141_220114	No	USA	Homo sapiens	feces
GCA_039031595.1_ASM3903159v1	99.78	0.14	99.95	249297	2242153	0.63	1854	d__Bacteria;p__Actinomycetota;c__Actinomycetes;o__Actinomycetales;f__Bifidobacteriaceae;g__Bifidobacterium;s__Bifidobacterium bifidum	1001216st1_A9_RTP31141_220114	No	USA	Homo sapiens	feces
GCA_034427835.1_ASM3442783v1	99.78	0.15	99.92	310856	2218127	0.63	1808	d__Bacteria;p__Actinomycetota;c__Actinomycetes;o__Actinomycetales;f__Bifidobacteriaceae;g__Bifidobacterium;s__Bifidobacterium bifidum	CCRC11847	NA	South Africa	Bos taurus	Rumen
GCA_033959405.1_ASM3395940v1	99.78	0.15	99.92	310856	2218127	0.63	1808	d__Bacteria;p__Actinomycetota;c__Actinomycetes;o__Actinomycetales;f__Bifidobacteriaceae;g__Bifidobacterium;s__Bifidobacterium bifidum	BB11	NA	South Africa	Bos taurus	Rumen
GCA_032578695.1_ASM3257869v1	99.94	0.12	99.94	236790	2294444	0.62	2264	d__Bacteria;p__Actinomycetota;c__Actinomycetes;o__Actinomycetales;f__Bifidobacteriaceae;g__Bifidobacterium;s__Bifidobacterium bifidum	GCA_032578695	Yes	USA	NA	infant stool sample
GCA_032560935.1_ASM3256093v1	99.47	0.16	99.92	551101	2277339	0.62	1929	d__Bacteria;p__Actinomycetota;c__Actinomycetes;o__Actinomycetales;f__Bifidobacteriaceae;g__Bifidobacterium;s__Bifidobacterium bifidum	GCA_032560935	Yes	USA	NA	infant stool sample
GCA_032554555.1_ASM3255455v1	98.05	0.25	99.77	270101	2294324	0.62	1935	d__Bacteria;p__Actinomycetota;c__Actinomycetes;o__Actinomycetales;f__Bifidobacteriaceae;g__Bifidobacterium;s__Bifidobacterium bifidum	GCA_032554555	Yes	USA	NA	infant stool sample
GCA_030218415.1_ASM3021841v1	99.39	0.33	99.96	338749	2259858	0.62	1892	d__Bacteria;p__Actinomycetota;c__Actinomycetes;o__Actinomycetales;f__Bifidobacteriaceae;g__Bifidobacterium;s__Bifidobacterium bifidum	UMB0776B	NA	USA	Homo sapiens	Bladder
GCA_029723695.1_ASM2972369v1	99.78	0.16	99.9	237240	2225294	0.63	1834	d__Bacteria;p__Actinomycetota;c__Actinomycetes;o__Actinomycetales;f__Bifidobacteriaceae;g__Bifidobacterium;s__Bifidobacterium bifidum	LH_986	No	United Kingdom	Homo sapiens	feces
GCA_029723675.1_ASM2972367v1	99.78	0.13	99.92	239429	2224038	0.63	1828	d__Bacteria;p__Actinomycetota;c__Actinomycetes;o__Actinomycetales;f__Bifidobacteriaceae;g__Bifidobacterium;s__Bifidobacterium bifidum	LH_1013	No	United Kingdom	Homo sapiens	feces
GCA_029723595.1_ASM2972359v1	99.78	0.14	99.94	312648	2227001	0.63	1835	d__Bacteria;p__Actinomycetota;c__Actinomycetes;o__Actinomycetales;f__Bifidobacteriaceae;g__Bifidobacterium;s__Bifidobacterium bifidum	LH_1016	No	United Kingdom	Homo sapiens	feces
GCA_029723565.1_ASM2972356v1	99.78	0.15	99.91	237271	2229202	0.63	1838	d__Bacteria;p__Actinomycetota;c__Actinomycetes;o__Actinomycetales;f__Bifidobacteriaceae;g__Bifidobacterium;s__Bifidobacterium bifidum	LH_1017	No	United Kingdom	Homo sapiens	feces
GCA_029723435.1_ASM2972343v1	99.78	0.16	99.93	215306	2223105	0.63	1826	d__Bacteria;p__Actinomycetota;c__Actinomycetes;o__Actinomycetales;f__Bifidobacteriaceae;g__Bifidobacterium;s__Bifidobacterium bifidum	LH_1044	No	United Kingdom	Homo sapiens	feces
GCA_029011515.1_ASM2901151v1	99.12	0.07	99.92	2238598	2238598	0.63	1840	d__Bacteria;p__Actinomycetota;c__Actinomycetes;o__Actinomycetales;f__Bifidobacteriaceae;g__Bifidobacterium;s__Bifidobacterium bifidum	VSI20	NA	USA	Homo sapiens	Vagina
GCA_028368265.1_ASM2836826v1	99.7	0.14	99.9	370551	2159966	0.63	1755	d__Bacteria;p__Actinomycetota;c__Actinomycetes;o__Actinomycetales;f__Bifidobacteriaceae;g__Bifidobacterium;s__Bifidobacterium bifidum	RTP21484st2_G9_RTP21484_190118	No	USA	Homo sapiens	NA
GCA_028203895.1_ASM2820389v1	99.81	0.79	99.96	261179	2229498	0.63	1815	d__Bacteria;p__Actinomycetota;c__Actinomycetes;o__Actinomycetales;f__Bifidobacteriaceae;g__Bifidobacterium;s__Bifidobacterium bifidum	H2_h1001283B150217_200217	No	USA	Homo sapiens	NA
GCA_028203875.1_ASM2820387v1	99.81	0.14	99.97	332066	2227956	0.63	1819	d__Bacteria;p__Actinomycetota;c__Actinomycetes;o__Actinomycetales;f__Bifidobacteriaceae;g__Bifidobacterium;s__Bifidobacterium bifidum	H3_h1001283B150217_200217	No	USA	Homo sapiens	NA
GCA_028203855.1_ASM2820385v1	99.72	0.26	99.98	555058	2217300	0.63	1851	d__Bacteria;p__Actinomycetota;c__Actinomycetes;o__Actinomycetales;f__Bifidobacteriaceae;g__Bifidobacterium;s__Bifidobacterium bifidum	D53st1_A12_D53t1_180928	No	USA	Homo sapiens	NA
GCA_028203835.1_ASM2820383v1	99.72	0.3	99.98	662270	2217738	0.63	1859	d__Bacteria;p__Actinomycetota;c__Actinomycetes;o__Actinomycetales;f__Bifidobacteriaceae;g__Bifidobacterium;s__Bifidobacterium bifidum	D53st1_B4_D53t1_180928	No	USA	Homo sapiens	NA
GCA_028203815.1_ASM2820381v1	99.81	0.15	99.95	297206	2234767	0.63	1828	d__Bacteria;p__Actinomycetota;c__Actinomycetes;o__Actinomycetales;f__Bifidobacteriaceae;g__Bifidobacterium;s__Bifidobacterium bifidum	F5_h1001283B150217_200217	No	USA	Homo sapiens	NA
GCA_028203795.1_ASM2820379v1	99.81	0.15	99.97	350742	2227530	0.63	1815	d__Bacteria;p__Actinomycetota;c__Actinomycetes;o__Actinomycetales;f__Bifidobacteriaceae;g__Bifidobacterium;s__Bifidobacterium bifidum	C4_h1001283B150217_200217	No	USA	Homo sapiens	NA
GCA_028203775.1_ASM2820377v1	99.81	0.14	99.97	331036	2231372	0.63	1823	d__Bacteria;p__Actinomycetota;c__Actinomycetes;o__Actinomycetales;f__Bifidobacteriaceae;g__Bifidobacterium;s__Bifidobacterium bifidum	F11_h1001283B150217_200217	No	USA	Homo sapiens	NA
GCA_028203745.1_ASM2820374v1	99.81	0.14	99.96	377454	2227830	0.63	1820	d__Bacteria;p__Actinomycetota;c__Actinomycetes;o__Actinomycetales;f__Bifidobacteriaceae;g__Bifidobacterium;s__Bifidobacterium bifidum	G8_h1001283B150217_200217	No	USA	Homo sapiens	NA
GCA_028203735.1_ASM2820373v1	99.81	0.14	99.97	434276	2235573	0.63	1829	d__Bacteria;p__Actinomycetota;c__Actinomycetes;o__Actinomycetales;f__Bifidobacteriaceae;g__Bifidobacterium;s__Bifidobacterium bifidum	F6_h1001283B150217_200217	No	USA	Homo sapiens	NA
GCA_028203705.1_ASM2820370v1	99.81	0.19	99.96	434272	2228102	0.63	1820	d__Bacteria;p__Actinomycetota;c__Actinomycetes;o__Actinomycetales;f__Bifidobacteriaceae;g__Bifidobacterium;s__Bifidobacterium bifidum	G10_h1001283B150217_200217	No	USA	Homo sapiens	NA
GCA_028203695.1_ASM2820369v1	99.81	0.17	99.9	389969	2202854	0.63	1796	d__Bacteria;p__Actinomycetota;c__Actinomycetes;o__Actinomycetales;f__Bifidobacteriaceae;g__Bifidobacterium;s__Bifidobacterium bifidum	J1101312st1_E3_J1101312_190322	No	USA	Homo sapiens	NA
GCA_028203675.1_ASM2820367v1	99.81	0.17	99.93	1217411	2205140	0.63	1793	d__Bacteria;p__Actinomycetota;c__Actinomycetes;o__Actinomycetales;f__Bifidobacteriaceae;g__Bifidobacterium;s__Bifidobacterium bifidum	J1101312st1_H2_J1101312_190322	No	USA	Homo sapiens	NA
GCA_028203615.1_ASM2820361v1	99.81	0.16	99.94	409939	2227971	0.63	1822	d__Bacteria;p__Actinomycetota;c__Actinomycetes;o__Actinomycetales;f__Bifidobacteriaceae;g__Bifidobacterium;s__Bifidobacterium bifidum	A12_h1001283B150217_200217	No	USA	Homo sapiens	NA
GCA_028203545.1_ASM2820354v1	98.6	0.16	98.03	456013	2101620	0.63	1716	d__Bacteria;p__Actinomycetota;c__Actinomycetes;o__Actinomycetales;f__Bifidobacteriaceae;g__Bifidobacterium;s__Bifidobacterium bifidum	B3_hBSD2780061687b_210117	No	USA	Homo sapiens	NA
GCA_028203515.1_ASM2820351v1	99.78	0.4	99.82	326462	2167960	0.63	1774	d__Bacteria;p__Actinomycetota;c__Actinomycetes;o__Actinomycetales;f__Bifidobacteriaceae;g__Bifidobacterium;s__Bifidobacterium bifidum	A2_hBSD2780061687b_210117	No	USA	Homo sapiens	NA
GCA_028203495.1_ASM2820349v1	99.7	0.14	99.9	531711	2160052	0.63	1755	d__Bacteria;p__Actinomycetota;c__Actinomycetes;o__Actinomycetales;f__Bifidobacteriaceae;g__Bifidobacterium;s__Bifidobacterium bifidum	RTP21484st2_A9_RTP21484_190118	No	USA	Homo sapiens	NA
GCA_028202855.1_ASM2820285v1	98.91	0.11	99.92	238691	2151299	0.63	1748	d__Bacteria;p__Actinomycetota;c__Actinomycetes;o__Actinomycetales;f__Bifidobacteriaceae;g__Bifidobacterium;s__Bifidobacterium bifidum	1001136st1_C1_1001136B_160425	No	USA	Homo sapiens	NA
GCA_028202835.1_ASM2820283v1	99.78	0.15	99.94	237139	2216742	0.63	1823	d__Bacteria;p__Actinomycetota;c__Actinomycetes;o__Actinomycetales;f__Bifidobacteriaceae;g__Bifidobacterium;s__Bifidobacterium bifidum	1001216st1_H8_1001216I_160404	No	USA	Homo sapiens	NA
GCA_028202815.1_ASM2820281v1	99.69	0.16	99.92	267731	2257078	0.63	1858	d__Bacteria;p__Actinomycetota;c__Actinomycetes;o__Actinomycetales;f__Bifidobacteriaceae;g__Bifidobacterium;s__Bifidobacterium bifidum	1001271st1_A6_1001270H_150608	No	USA	Homo sapiens	NA
GCA_028202785.1_ASM2820278v1	99.78	0.14	99.94	310900	2217961	0.63	1817	d__Bacteria;p__Actinomycetota;c__Actinomycetes;o__Actinomycetales;f__Bifidobacteriaceae;g__Bifidobacterium;s__Bifidobacterium bifidum	1001216st1_E8_1001216I_160404	No	USA	Homo sapiens	NA
GCA_028202725.1_ASM2820272v1	99.81	0.14	99.95	565391	2229277	0.63	1823	d__Bacteria;p__Actinomycetota;c__Actinomycetes;o__Actinomycetales;f__Bifidobacteriaceae;g__Bifidobacterium;s__Bifidobacterium bifidum	1001283st1_C8_1001283B150304_161114	No	USA	Homo sapiens	NA
GCA_028202675.1_ASM2820267v1	99.69	0.14	99.91	267730	2265274	0.63	1864	d__Bacteria;p__Actinomycetota;c__Actinomycetes;o__Actinomycetales;f__Bifidobacteriaceae;g__Bifidobacterium;s__Bifidobacterium bifidum	1001271st1_H11_1001271B_150615	No	USA	Homo sapiens	NA
GCA_028202615.1_ASM2820261v1	99.78	0.14	99.93	549213	2218460	0.63	1824	d__Bacteria;p__Actinomycetota;c__Actinomycetes;o__Actinomycetales;f__Bifidobacteriaceae;g__Bifidobacterium;s__Bifidobacterium bifidum	1001216st1_B8_1028SCRN_200821	No	USA	Homo sapiens	NA
GCA_028202605.1_ASM2820260v1	99.81	0.14	99.95	565176	2246645	0.63	1841	d__Bacteria;p__Actinomycetota;c__Actinomycetes;o__Actinomycetales;f__Bifidobacteriaceae;g__Bifidobacterium;s__Bifidobacterium bifidum	1001283st1_D6_1001283B150209_150212	No	USA	Homo sapiens	NA
GCA_028202595.1_ASM2820259v1	99.78	0.13	99.96	281968	2225154	0.63	1827	d__Bacteria;p__Actinomycetota;c__Actinomycetes;o__Actinomycetales;f__Bifidobacteriaceae;g__Bifidobacterium;s__Bifidobacterium bifidum	1001216st1_H2_BSD2780120875b_170604	No	USA	Homo sapiens	NA
GCA_028202575.1_ASM2820257v1	99.81	0.14	99.95	564856	2232798	0.63	1828	d__Bacteria;p__Actinomycetota;c__Actinomycetes;o__Actinomycetales;f__Bifidobacteriaceae;g__Bifidobacterium;s__Bifidobacterium bifidum	1001283st1_E8_1001283B150210_160208	No	USA	Homo sapiens	NA
GCA_028202535.1_ASM2820253v1	99.64	0.2	99.89	362458	2166508	0.63	1773	d__Bacteria;p__Actinomycetota;c__Actinomycetes;o__Actinomycetales;f__Bifidobacteriaceae;g__Bifidobacterium;s__Bifidobacterium bifidum	E4_hBSD2780061687b_210117	No	USA	Homo sapiens	NA
GCA_028202515.1_ASM2820251v1	99.64	0.2	99.9	1382057	2170799	0.63	1781	d__Bacteria;p__Actinomycetota;c__Actinomycetes;o__Actinomycetales;f__Bifidobacteriaceae;g__Bifidobacterium;s__Bifidobacterium bifidum	F11_hBSD2780061687b_210117	No	USA	Homo sapiens	NA
GCA_028202495.1_ASM2820249v1	99.75	0.21	99.89	481493	2176588	0.62	1792	d__Bacteria;p__Actinomycetota;c__Actinomycetes;o__Actinomycetales;f__Bifidobacteriaceae;g__Bifidobacterium;s__Bifidobacterium bifidum	H9_hBSD2780061687_210209	No	USA	Homo sapiens	NA
GCA_028202455.1_ASM2820245v1	99.64	0.2	99.86	1349072	2164781	0.63	1769	d__Bacteria;p__Actinomycetota;c__Actinomycetes;o__Actinomycetales;f__Bifidobacteriaceae;g__Bifidobacterium;s__Bifidobacterium bifidum	H2_hBSD2780061687b_210117	No	USA	Homo sapiens	NA
GCA_028202435.1_ASM2820243v1	99.64	0.17	99.9	1295747	2166341	0.63	1763	d__Bacteria;p__Actinomycetota;c__Actinomycetes;o__Actinomycetales;f__Bifidobacteriaceae;g__Bifidobacterium;s__Bifidobacterium bifidum	F3_hBSD2780061687b_210117	No	USA	Homo sapiens	NA
GCA_028202425.1_ASM2820242v1	99.64	0.2	99.92	772488	2166523	0.63	1770	d__Bacteria;p__Actinomycetota;c__Actinomycetes;o__Actinomycetales;f__Bifidobacteriaceae;g__Bifidobacterium;s__Bifidobacterium bifidum	A4_hBSD2780061687b_210117	No	USA	Homo sapiens	NA
GCA_028202415.1_ASM2820241v1	99.81	0.17	99.95	1445456	2205137	0.63	1792	d__Bacteria;p__Actinomycetota;c__Actinomycetes;o__Actinomycetales;f__Bifidobacteriaceae;g__Bifidobacterium;s__Bifidobacterium bifidum	J1101312st1_C7_J1101312_190322	No	USA	Homo sapiens	NA
GCA_028202395.1_ASM2820239v1	99.81	0.17	99.92	550057	2203844	0.63	1794	d__Bacteria;p__Actinomycetota;c__Actinomycetes;o__Actinomycetales;f__Bifidobacteriaceae;g__Bifidobacterium;s__Bifidobacterium bifidum	J1101312st1_E10_J1101312_190322	No	USA	Homo sapiens	NA
GCA_028202365.1_ASM2820236v1	99.81	0.17	99.96	269939	2237123	0.63	1825	d__Bacteria;p__Actinomycetota;c__Actinomycetes;o__Actinomycetales;f__Bifidobacteriaceae;g__Bifidobacterium;s__Bifidobacterium bifidum	1001283st1_B11_1001285I_161205	No	USA	Homo sapiens	NA
GCA_028202355.1_ASM2820235v1	99.81	0.17	99.96	232847	2237642	0.63	1821	d__Bacteria;p__Actinomycetota;c__Actinomycetes;o__Actinomycetales;f__Bifidobacteriaceae;g__Bifidobacterium;s__Bifidobacterium bifidum	1001283st1_E8_1001285I_161205	No	USA	Homo sapiens	NA
GCA_028202335.1_ASM2820233v1	99.81	0.17	99.96	565116	2237458	0.63	1829	d__Bacteria;p__Actinomycetota;c__Actinomycetes;o__Actinomycetales;f__Bifidobacteriaceae;g__Bifidobacterium;s__Bifidobacterium bifidum	1001283st1_A1_1001285H_161024	No	USA	Homo sapiens	NA
GCA_028202305.1_ASM2820230v1	99.86	0.2	99.88	232091	2163215	0.63	1792	d__Bacteria;p__Actinomycetota;c__Actinomycetes;o__Actinomycetales;f__Bifidobacteriaceae;g__Bifidobacterium;s__Bifidobacterium bifidum	1025st1_A12_1025SCRN_200924	No	USA	Homo sapiens	NA
GCA_028202295.1_ASM2820229v1	99.81	0.11	99.94	565248	2240206	0.63	1821	d__Bacteria;p__Actinomycetota;c__Actinomycetes;o__Actinomycetales;f__Bifidobacteriaceae;g__Bifidobacterium;s__Bifidobacterium bifidum	1001283st1_C1_1001283B150225_161107	No	USA	Homo sapiens	NA
GCA_028202265.1_ASM2820226v1	99.86	0.12	99.92	642394	2165590	0.63	1783	d__Bacteria;p__Actinomycetota;c__Actinomycetes;o__Actinomycetales;f__Bifidobacteriaceae;g__Bifidobacterium;s__Bifidobacterium bifidum	1025st1_D2_1025SCRN_200924	No	USA	Homo sapiens	NA
GCA_028202255.1_ASM2820225v1	99.71	0.16	99.86	290802	2163012	0.63	1791	d__Bacteria;p__Actinomycetota;c__Actinomycetes;o__Actinomycetales;f__Bifidobacteriaceae;g__Bifidobacterium;s__Bifidobacterium bifidum	1025st1_B5_1025SCRN_200924	No	USA	Homo sapiens	NA
GCA_028202225.1_ASM2820222v1	99.86	0.12	99.92	605494	2167082	0.63	1789	d__Bacteria;p__Actinomycetota;c__Actinomycetes;o__Actinomycetales;f__Bifidobacteriaceae;g__Bifidobacterium;s__Bifidobacterium bifidum	1025st1_F12_1025SCRN_200924	No	USA	Homo sapiens	NA
GCA_028202215.1_ASM2820221v1	99.81	0.14	99.93	565248	2236844	0.63	1830	d__Bacteria;p__Actinomycetota;c__Actinomycetes;o__Actinomycetales;f__Bifidobacteriaceae;g__Bifidobacterium;s__Bifidobacterium bifidum	1001283st1_F5_1001283B150209_150212	No	USA	Homo sapiens	NA
GCA_028202185.1_ASM2820218v1	99.64	0.18	99.89	393685	2162839	0.63	1755	d__Bacteria;p__Actinomycetota;c__Actinomycetes;o__Actinomycetales;f__Bifidobacteriaceae;g__Bifidobacterium;s__Bifidobacterium bifidum	BSD2780061688st1_D1_BSD2780061688b_171218	No	USA	Homo sapiens	NA
GCA_028202165.1_ASM2820216v1	99.81	0.14	99.95	565111	2233183	0.63	1822	d__Bacteria;p__Actinomycetota;c__Actinomycetes;o__Actinomycetales;f__Bifidobacteriaceae;g__Bifidobacterium;s__Bifidobacterium bifidum	1001283st1_F3_1001283B150210_160208	No	USA	Homo sapiens	NA
GCA_028202155.1_ASM2820215v1	99.81	0.14	99.95	565249	2227139	0.63	1812	d__Bacteria;p__Actinomycetota;c__Actinomycetes;o__Actinomycetales;f__Bifidobacteriaceae;g__Bifidobacterium;s__Bifidobacterium bifidum	1001283st1_G4_1001283B150217_161031	No	USA	Homo sapiens	NA
GCA_028202125.1_ASM2820212v1	99.81	0.14	99.95	565244	2228460	0.63	1821	d__Bacteria;p__Actinomycetota;c__Actinomycetes;o__Actinomycetales;f__Bifidobacteriaceae;g__Bifidobacterium;s__Bifidobacterium bifidum	1001283st1_F2_1001283B150304_161114	No	USA	Homo sapiens	NA
GCA_028202115.1_ASM2820211v1	99.64	0.18	99.89	593676	2164212	0.63	1758	d__Bacteria;p__Actinomycetota;c__Actinomycetes;o__Actinomycetales;f__Bifidobacteriaceae;g__Bifidobacterium;s__Bifidobacterium bifidum	BSD2780061688st1_G1_BSD2780061688b_171218	No	USA	Homo sapiens	NA
GCA_028202095.1_ASM2820209v1	99.75	0.22	99.87	222517	2156102	0.63	1753	d__Bacteria;p__Actinomycetota;c__Actinomycetes;o__Actinomycetales;f__Bifidobacteriaceae;g__Bifidobacterium;s__Bifidobacterium bifidum	D31st1_B4_D31t1_170403	No	USA	Homo sapiens	NA
GCA_028202075.1_ASM2820207v1	99.75	0.2	99.87	230027	2155609	0.63	1757	d__Bacteria;p__Actinomycetota;c__Actinomycetes;o__Actinomycetales;f__Bifidobacteriaceae;g__Bifidobacterium;s__Bifidobacterium bifidum	D31st1_A3_D31t1_170403	No	USA	Homo sapiens	NA
GCA_028202055.1_ASM2820205v1	99.75	0.22	99.87	230028	2160787	0.63	1759	d__Bacteria;p__Actinomycetota;c__Actinomycetes;o__Actinomycetales;f__Bifidobacteriaceae;g__Bifidobacterium;s__Bifidobacterium bifidum	D31st1_E7_D31t1_170403	No	USA	Homo sapiens	NA
GCA_028202035.1_ASM2820203v1	99.81	0.14	99.95	434276	2243517	0.63	1831	d__Bacteria;p__Actinomycetota;c__Actinomycetes;o__Actinomycetales;f__Bifidobacteriaceae;g__Bifidobacterium;s__Bifidobacterium bifidum	B1_h1001283B150217_200217	No	USA	Homo sapiens	NA
GCA_028201965.1_ASM2820196v1	99.51	0.19	99.96	407984	2211462	0.63	1814	d__Bacteria;p__Actinomycetota;c__Actinomycetes;o__Actinomycetales;f__Bifidobacteriaceae;g__Bifidobacterium;s__Bifidobacterium bifidum	2226st1_E4_2226SCRN_200925	No	USA	Homo sapiens	NA
GCA_028201955.1_ASM2820195v1	99.86	0.14	99.95	565107	2230949	0.63	1819	d__Bacteria;p__Actinomycetota;c__Actinomycetes;o__Actinomycetales;f__Bifidobacteriaceae;g__Bifidobacterium;s__Bifidobacterium bifidum	C7_h1001283B150217_200217	No	USA	Homo sapiens	NA
GCA_028201935.1_ASM2820193v1	99.86	0.13	99.92	1460019	2162904	0.63	1788	d__Bacteria;p__Actinomycetota;c__Actinomycetes;o__Actinomycetales;f__Bifidobacteriaceae;g__Bifidobacterium;s__Bifidobacterium bifidum	1025st1_E4_1025SCRN_200924	No	USA	Homo sapiens	NA
GCA_028201895.1_ASM2820189v1	99.81	0.15	99.96	308157	2229016	0.63	1824	d__Bacteria;p__Actinomycetota;c__Actinomycetes;o__Actinomycetales;f__Bifidobacteriaceae;g__Bifidobacterium;s__Bifidobacterium bifidum	G6_h1001283B150217_200217	No	USA	Homo sapiens	NA
GCA_027724105.1_ASM2772410v1	99.71	0.45	99.98	319388	2244187	0.63	1868	d__Bacteria;p__Actinomycetota;c__Actinomycetes;o__Actinomycetales;f__Bifidobacteriaceae;g__Bifidobacterium;s__Bifidobacterium bifidum	AF06-45B	NA	China	Homo sapiens	feces
GCA_027693645.1_ASM2769364v1	99.65	0.21	99.84	426896	2195714	0.63	1751	d__Bacteria;p__Actinomycetota;c__Actinomycetes;o__Actinomycetales;f__Bifidobacteriaceae;g__Bifidobacterium;s__Bifidobacterium bifidum	OF24-2pH5A	NA	China	Homo sapiens	feces
GCA_027693395.1_ASM2769339v1	99.65	0.22	99.8	314959	2197287	0.63	1754	d__Bacteria;p__Actinomycetota;c__Actinomycetes;o__Actinomycetales;f__Bifidobacteriaceae;g__Bifidobacterium;s__Bifidobacterium bifidum	OF26-14pH9A	NA	China	Homo sapiens	feces
GCA_027691805.1_ASM2769180v1	99.6	0.21	99.94	243421	2208897	0.63	1793	d__Bacteria;p__Actinomycetota;c__Actinomycetes;o__Actinomycetales;f__Bifidobacteriaceae;g__Bifidobacterium;s__Bifidobacterium bifidum	OM06-6BHA	NA	China	Homo sapiens	feces
GCA_027691485.1_ASM2769148v1	99.75	0.25	99.98	373868	2265938	0.63	1854	d__Bacteria;p__Actinomycetota;c__Actinomycetes;o__Actinomycetales;f__Bifidobacteriaceae;g__Bifidobacterium;s__Bifidobacterium bifidum	OM15-1A	NA	China	Homo sapiens	feces
GCA_027690835.1_ASM2769083v1	99.66	0.32	99.91	226915	2309242	0.63	1897	d__Bacteria;p__Actinomycetota;c__Actinomycetes;o__Actinomycetales;f__Bifidobacteriaceae;g__Bifidobacterium;s__Bifidobacterium bifidum	TF05-23A	NA	China	Homo sapiens	feces
GCA_027689885.1_ASM2768988v1	99.65	0.22	99.89	207317	2199237	0.63	1783	d__Bacteria;p__Actinomycetota;c__Actinomycetes;o__Actinomycetales;f__Bifidobacteriaceae;g__Bifidobacterium;s__Bifidobacterium bifidum	TM02-10	NA	China	Homo sapiens	feces
GCA_027689545.1_ASM2768954v1	98.92	0.15	99.94	202645	2294515	0.63	1856	d__Bacteria;p__Actinomycetota;c__Actinomycetes;o__Actinomycetales;f__Bifidobacteriaceae;g__Bifidobacterium;s__Bifidobacterium bifidum	TM10-26ACA	NA	China	Homo sapiens	feces
GCA_027687915.1_ASM2768791v1	99.59	0.23	99.92	254165	2198611	0.63	1811	d__Bacteria;p__Actinomycetota;c__Actinomycetes;o__Actinomycetales;f__Bifidobacteriaceae;g__Bifidobacterium;s__Bifidobacterium bifidum	AF05-42B	NA	China	Homo sapiens	feces
GCA_027687815.1_ASM2768781v1	99.71	0.19	99.98	256442	2207188	0.63	1815	d__Bacteria;p__Actinomycetota;c__Actinomycetes;o__Actinomycetales;f__Bifidobacteriaceae;g__Bifidobacterium;s__Bifidobacterium bifidum	AF06-26B	NA	China	Homo sapiens	feces
GCA_027685785.1_ASM2768578v1	99.66	0.26	99.91	291205	2233714	0.63	1818	d__Bacteria;p__Actinomycetota;c__Actinomycetes;o__Actinomycetales;f__Bifidobacteriaceae;g__Bifidobacterium;s__Bifidobacterium bifidum	AF11-44	NA	China	Homo sapiens	feces
GCA_027683875.1_ASM2768387v1	99.56	0.3	99.88	240991	2255335	0.63	1843	d__Bacteria;p__Actinomycetota;c__Actinomycetes;o__Actinomycetales;f__Bifidobacteriaceae;g__Bifidobacterium;s__Bifidobacterium bifidum	AF28-10A	NA	China	Homo sapiens	feces
GCA_027683825.1_ASM2768382v1	99.56	0.33	99.84	240956	2255891	0.63	1851	d__Bacteria;p__Actinomycetota;c__Actinomycetes;o__Actinomycetales;f__Bifidobacteriaceae;g__Bifidobacterium;s__Bifidobacterium bifidum	AF28-14ACA	NA	China	Homo sapiens	feces
GCA_027671985.1_ASM2767198v1	99.78	0.12	99.91	350495	2203383	0.63	1798	d__Bacteria;p__Actinomycetota;c__Actinomycetes;o__Actinomycetales;f__Bifidobacteriaceae;g__Bifidobacterium;s__Bifidobacterium bifidum	AM18-3	NA	China	Homo sapiens	feces
GCA_027671935.1_ASM2767193v1	99.78	0.12	99.92	350361	2203217	0.63	1794	d__Bacteria;p__Actinomycetota;c__Actinomycetes;o__Actinomycetales;f__Bifidobacteriaceae;g__Bifidobacterium;s__Bifidobacterium bifidum	AM18-64	NA	China	Homo sapiens	feces
GCA_027669765.1_ASM2766976v1	99.66	0.23	99.8	544484	2319381	0.63	1917	d__Bacteria;p__Actinomycetota;c__Actinomycetes;o__Actinomycetales;f__Bifidobacteriaceae;g__Bifidobacterium;s__Bifidobacterium bifidum	AM42-10	NA	China	Homo sapiens	feces
GCA_027662655.1_ASM2766265v1	99.6	0.24	99.86	265407	2237988	0.63	1823	d__Bacteria;p__Actinomycetota;c__Actinomycetes;o__Actinomycetales;f__Bifidobacteriaceae;g__Bifidobacterium;s__Bifidobacterium bifidum	AM07-8	NA	China	Homo sapiens	feces
GCA_027662535.1_ASM2766253v1	99.71	0.25	99.99	255982	2244322	0.63	1863	d__Bacteria;p__Actinomycetota;c__Actinomycetes;o__Actinomycetales;f__Bifidobacteriaceae;g__Bifidobacterium;s__Bifidobacterium bifidum	AM09-1-1	NA	China	Homo sapiens	feces
GCA_027215545.1_ASM2721554v1	99.92	0.33	99.93	364536	2176072	0.63	1793	d__Bacteria;p__Actinomycetota;c__Actinomycetes;o__Actinomycetales;f__Bifidobacteriaceae;g__Bifidobacterium;s__Bifidobacterium bifidum	SDS-1424-OWp	No	Canada	Homo sapiens	Vagina
GCA_027215325.1_ASM2721532v1	99.86	0.97	99.98	364536	2169458	0.63	1772	d__Bacteria;p__Actinomycetota;c__Actinomycetes;o__Actinomycetales;f__Bifidobacteriaceae;g__Bifidobacterium;s__Bifidobacterium bifidum	SDS-1425-OWp	No	Canada	Homo sapiens	infant stool sample
GCA_026162505.1_ASM2616250v1	99.68	0.11	99.85	629573	2236819	0.63	1797	d__Bacteria;p__Actinomycetota;c__Actinomycetes;o__Actinomycetales;f__Bifidobacteriaceae;g__Bifidobacterium;s__Bifidobacterium bifidum	EPS DA-LAIM	Yes	South Korea	Homo sapiens	feces
GCA_026076095.1_ASM2607609v1	100	0.23	99.96	462713	2180906	0.63	1806	d__Bacteria;p__Actinomycetota;c__Actinomycetes;o__Actinomycetales;f__Bifidobacteriaceae;g__Bifidobacterium;s__Bifidobacterium bifidum	P671	No	Spain	Homo sapiens	NA
GCA_026016425.1_ASM2601642v1	99.78	0.14	99.94	2245497	2245497	0.63	1826	d__Bacteria;p__Actinomycetota;c__Actinomycetes;o__Actinomycetales;f__Bifidobacteriaceae;g__Bifidobacterium;s__Bifidobacterium bifidum	TKU	No	China	Homo sapiens	infant stool sample
GCA_026016405.1_ASM2601640v1	99.78	0.14	99.94	2245486	2245486	0.63	1823	d__Bacteria;p__Actinomycetota;c__Actinomycetes;o__Actinomycetales;f__Bifidobacteriaceae;g__Bifidobacterium;s__Bifidobacterium bifidum	SKU	No	China	Homo sapiens	infant stool sample
GCA_025542915.1_ASM2554291v1	100	1.03	99.61	782311	2205239	0.63	1787	d__Bacteria;p__Actinomycetota;c__Actinomycetes;o__Actinomycetales;f__Bifidobacteriaceae;g__Bifidobacterium;s__Bifidobacterium bifidum	GCA_025542915	Yes	United Kingdom	Homo sapiens	feces
GCA_022134905.2_ASM2213490v2	99.66	0.14	99.93	2213125	2253000	0.63	1842	d__Bacteria;p__Actinomycetota;c__Actinomycetes;o__Actinomycetales;f__Bifidobacteriaceae;g__Bifidobacterium;s__Bifidobacterium bifidum	DFI.7.51	No	USA	Homo sapiens	NA
GCA_022014355.1_ASM2201435v1	99.89	0.11	99.96	357565	2266368	0.62	1865	d__Bacteria;p__Actinomycetota;c__Actinomycetes;o__Actinomycetales;f__Bifidobacteriaceae;g__Bifidobacterium;s__Bifidobacterium bifidum	791	No	Russia	Homo sapiens	feces
GCA_020908005.1_ASM2090800v1	99.78	0.15	99.93	311191	2250442	0.63	1889	d__Bacteria;p__Actinomycetota;c__Actinomycetes;o__Actinomycetales;f__Bifidobacteriaceae;g__Bifidobacterium;s__Bifidobacterium bifidum	ICIS-504	No	Russia	Homo sapiens	feces
GCA_020892075.1_ASM2089207v1	99.72	0.17	99.95	2149912	2149912	0.63	1721	d__Bacteria;p__Actinomycetota;c__Actinomycetes;o__Actinomycetales;f__Bifidobacteriaceae;g__Bifidobacterium;s__Bifidobacterium bifidum	YIT 10347	NA	NA	NA	NA
GCA_020861855.1_ASM2086185v1	100	0.11	99.96	1490374	2288004	0.62	1883	d__Bacteria;p__Actinomycetota;c__Actinomycetes;o__Actinomycetales;f__Bifidobacteriaceae;g__Bifidobacterium;s__Bifidobacterium bifidum	ICIS-176	No	Russia	Homo sapiens	feces
GCA_020710245.1_ASM2071024v1	99.72	1.01	99.93	1456838	2371786	0.62	2087	d__Bacteria;p__Actinomycetota;c__Actinomycetes;o__Actinomycetales;f__Bifidobacteriaceae;g__Bifidobacterium;s__Bifidobacterium bifidum	ICIS-629	No	Russia	Homo sapiens	feces
GCA_019734315.1_ASM1973431v1	99.72	0.22	99.86	486975	2158967	0.63	1739	d__Bacteria;p__Actinomycetota;c__Actinomycetes;o__Actinomycetales;f__Bifidobacteriaceae;g__Bifidobacterium;s__Bifidobacterium bifidum	K05	No	NA	Homo sapiens	feces
GCA_019041835.1_NA	99.36	0.17	99.85	211668	2147933	0.63	1799	d__Bacteria;p__Actinomycetota;c__Actinomycetes;o__Actinomycetales;f__Bifidobacteriaceae;g__Bifidobacterium;s__Bifidobacterium bifidum	MSK.8.16	No	USA	Homo sapiens	NA
GCA_018375785.1_ASM1837578v1	99.96	0.24	99.96	281736	2231232	0.63	1859	d__Bacteria;p__Actinomycetota;c__Actinomycetes;o__Actinomycetales;f__Bifidobacteriaceae;g__Bifidobacterium;s__Bifidobacterium bifidum	GCA_018375785	Yes	USA	Homo sapiens	infant stool sample
GCA_017894325.1_ASM1789432v1	99.78	0.15	99.95	2193720	2193720	0.63	1792	d__Bacteria;p__Actinomycetota;c__Actinomycetes;o__Actinomycetales;f__Bifidobacteriaceae;g__Bifidobacterium;s__Bifidobacterium bifidum	CNCM I-4319	No	France	Homo sapiens	NA
GCA_017814645.1_ASM1781464v1	99.72	0.18	99.86	283252	2204253	0.63	1836	d__Bacteria;p__Actinomycetota;c__Actinomycetes;o__Actinomycetales;f__Bifidobacteriaceae;g__Bifidobacterium;s__Bifidobacterium bifidum	BB-G90	No	China	Homo sapiens	feces
GCA_016838705.1_ASM1683870v1	98.1	0.23	99.8	2223317	2223317	0.63	1797	d__Bacteria;p__Actinomycetota;c__Actinomycetes;o__Actinomycetales;f__Bifidobacteriaceae;g__Bifidobacterium;s__Bifidobacterium bifidum	HN002	NA	South Korea	Homo sapiens	feces
GCA_016307165.1_ASM1630716v1	99.72	0.17	99.91	1630832	2199865	0.63	1830	d__Bacteria;p__Actinomycetota;c__Actinomycetes;o__Actinomycetales;f__Bifidobacteriaceae;g__Bifidobacterium;s__Bifidobacterium bifidum	UBBB-55	No	India	Homo sapiens	infant stool sample
GCA_016070035.1_ASM1607003v1	99.89	0.11	99.96	517354	2267064	0.62	1857	d__Bacteria;p__Actinomycetota;c__Actinomycetes;o__Actinomycetales;f__Bifidobacteriaceae;g__Bifidobacterium;s__Bifidobacterium bifidum	VKPM Ac-1784	No	Russia	Homo sapiens	feces
GCA_016069985.1_ASM1606998v1	99.53	0.17	99.97	348994	2231702	0.63	1858	d__Bacteria;p__Actinomycetota;c__Actinomycetes;o__Actinomycetales;f__Bifidobacteriaceae;g__Bifidobacterium;s__Bifidobacterium bifidum	VKPM Ac-1579	No	Russia	Homo sapiens	feces
GCA_015667555.1_ASM1566755v1	98.91	0.12	99.9	233613	2144986	0.63	1745	d__Bacteria;p__Actinomycetota;c__Actinomycetes;o__Actinomycetales;f__Bifidobacteriaceae;g__Bifidobacterium;s__Bifidobacterium bifidum	1001136B_160425_F1	No	USA	Homo sapiens	feces
GCA_015555005.1_ASM1555500v1	99.64	0.18	99.89	552575	2164931	0.63	1758	d__Bacteria;p__Actinomycetota;c__Actinomycetes;o__Actinomycetales;f__Bifidobacteriaceae;g__Bifidobacterium;s__Bifidobacterium bifidum	BSD2780061688b_171218_F12	No	USA	Homo sapiens	feces
GCA_015551545.1_ASM1555154v1	99.75	0.22	99.87	230027	2155890	0.63	1755	d__Bacteria;p__Actinomycetota;c__Actinomycetes;o__Actinomycetales;f__Bifidobacteriaceae;g__Bifidobacterium;s__Bifidobacterium bifidum	D31t1_170403_D8	No	USA	Homo sapiens	feces
GCA_015549425.1_ASM1554942v1	99.75	0.18	99.91	570788	2174938	0.62	1776	d__Bacteria;p__Actinomycetota;c__Actinomycetes;o__Actinomycetales;f__Bifidobacteriaceae;g__Bifidobacterium;s__Bifidobacterium bifidum	BSD2780061687_150420_D1	No	USA	Homo sapiens	feces
GCA_015549125.1_ASM1554912v1	99.81	0.13	99.95	565248	2211648	0.63	1800	d__Bacteria;p__Actinomycetota;c__Actinomycetes;o__Actinomycetales;f__Bifidobacteriaceae;g__Bifidobacterium;s__Bifidobacterium bifidum	1001283B150225_161107_H11	No	USA	Homo sapiens	feces
GCA_013867495.1_ASM1386749v1	99.72	0.17	99.89	383816	2198097	0.63	1828	d__Bacteria;p__Actinomycetota;c__Actinomycetes;o__Actinomycetales;f__Bifidobacteriaceae;g__Bifidobacterium;s__Bifidobacterium bifidum	s-1	No	NA	NA	NA
GCA_011029205.1_ASM1102920v1	99.67	0.18	99.94	212216	2161794	0.63	1745	d__Bacteria;p__Actinomycetota;c__Actinomycetes;o__Actinomycetales;f__Bifidobacteriaceae;g__Bifidobacterium;s__Bifidobacterium bifidum	VA07-1AN	No	Thailand	Homo sapiens	Vagina
GCA_009160905.1_ASM916090v1	99.75	0.09	99.9	252605	2167037	0.63	1762	d__Bacteria;p__Actinomycetota;c__Actinomycetes;o__Actinomycetales;f__Bifidobacteriaceae;g__Bifidobacterium;s__Bifidobacterium bifidum	BIOML-A12	No	USA	Homo sapiens	feces
GCA_009160885.1_ASM916088v1	99.75	0.12	99.9	252602	2167842	0.63	1765	d__Bacteria;p__Actinomycetota;c__Actinomycetes;o__Actinomycetales;f__Bifidobacteriaceae;g__Bifidobacterium;s__Bifidobacterium bifidum	BIOML-A14	No	USA	Homo sapiens	feces
GCA_009160825.1_ASM916082v1	99.91	0.09	99.89	252604	2229688	0.62	1824	d__Bacteria;p__Actinomycetota;c__Actinomycetes;o__Actinomycetales;f__Bifidobacteriaceae;g__Bifidobacterium;s__Bifidobacterium bifidum	BIOML-A25	No	USA	Homo sapiens	feces
GCA_009159555.1_ASM915955v1	99.81	0.12	99.88	252606	2202719	0.63	1800	d__Bacteria;p__Actinomycetota;c__Actinomycetes;o__Actinomycetales;f__Bifidobacteriaceae;g__Bifidobacterium;s__Bifidobacterium bifidum	BIOML-A19	No	USA	Homo sapiens	feces
GCA_009159505.1_ASM915950v1	99.75	0.11	99.9	253612	2172464	0.63	1768	d__Bacteria;p__Actinomycetota;c__Actinomycetes;o__Actinomycetales;f__Bifidobacteriaceae;g__Bifidobacterium;s__Bifidobacterium bifidum	BIOML-A20	No	USA	Homo sapiens	feces
GCA_009159495.1_ASM915949v1	99.09	0.67	99.9	225963	2327549	0.62	1984	d__Bacteria;p__Actinomycetota;c__Actinomycetes;o__Actinomycetales;f__Bifidobacteriaceae;g__Bifidobacterium;s__Bifidobacterium bifidum	BIOML-A24	No	USA	Homo sapiens	feces
GCA_009159095.1_ASM915909v1	99.52	3.51	99.84	294375	2375841	0.62	2008	d__Bacteria;p__Actinomycetota;c__Actinomycetes;o__Actinomycetales;f__Bifidobacteriaceae;g__Bifidobacterium;s__Bifidobacterium bifidum	BIOML-A21	No	USA	Homo sapiens	feces
GCA_009078115.1_ASM907811v1	99.97	0.64	99.91	252607	2166559	0.63	1762	d__Bacteria;p__Actinomycetota;c__Actinomycetes;o__Actinomycetales;f__Bifidobacteriaceae;g__Bifidobacterium;s__Bifidobacterium bifidum	BIOML-A10	No	USA	Homo sapiens	feces
GCA_009078095.1_ASM907809v1	99.7	0.22	99.93	438516	2180064	0.63	1803	d__Bacteria;p__Actinomycetota;c__Actinomycetes;o__Actinomycetales;f__Bifidobacteriaceae;g__Bifidobacterium;s__Bifidobacterium bifidum	BIOML-A9	No	USA	Homo sapiens	feces
GCA_009078065.1_ASM907806v1	99.7	0.2	99.93	438661	2180120	0.63	1806	d__Bacteria;p__Actinomycetota;c__Actinomycetes;o__Actinomycetales;f__Bifidobacteriaceae;g__Bifidobacterium;s__Bifidobacterium bifidum	BIOML-A3	No	USA	Homo sapiens	feces
GCA_009078055.1_ASM907805v1	99.75	0.12	99.9	252602	2168244	0.63	1764	d__Bacteria;p__Actinomycetota;c__Actinomycetes;o__Actinomycetales;f__Bifidobacteriaceae;g__Bifidobacterium;s__Bifidobacterium bifidum	BIOML-A11	No	USA	Homo sapiens	feces
GCA_009078015.1_ASM907801v1	99.7	0.2	99.93	519501	2184719	0.63	1805	d__Bacteria;p__Actinomycetota;c__Actinomycetes;o__Actinomycetales;f__Bifidobacteriaceae;g__Bifidobacterium;s__Bifidobacterium bifidum	BIOML-A4	No	USA	Homo sapiens	feces
GCA_009078005.1_ASM907800v1	99.7	0.2	99.92	336598	2179450	0.63	1807	d__Bacteria;p__Actinomycetota;c__Actinomycetes;o__Actinomycetales;f__Bifidobacteriaceae;g__Bifidobacterium;s__Bifidobacterium bifidum	BIOML-A5	No	USA	Homo sapiens	feces
GCA_009077975.1_ASM907797v1	99.76	0.2	99.92	509028	2185518	0.63	1811	d__Bacteria;p__Actinomycetota;c__Actinomycetes;o__Actinomycetales;f__Bifidobacteriaceae;g__Bifidobacterium;s__Bifidobacterium bifidum	BIOML-A6	No	USA	Homo sapiens	feces
GCA_009077955.1_ASM907795v1	99.7	0.2	99.92	335668	2179265	0.63	1807	d__Bacteria;p__Actinomycetota;c__Actinomycetes;o__Actinomycetales;f__Bifidobacteriaceae;g__Bifidobacterium;s__Bifidobacterium bifidum	BIOML-A7	No	USA	Homo sapiens	feces
GCA_009077915.1_ASM907791v1	99.76	0.19	99.93	1111168	2189089	0.63	1810	d__Bacteria;p__Actinomycetota;c__Actinomycetes;o__Actinomycetales;f__Bifidobacteriaceae;g__Bifidobacterium;s__Bifidobacterium bifidum	BIOML-A8	No	USA	Homo sapiens	feces
GCA_009075785.1_ASM907578v1	99.76	0.23	99.92	438705	2186387	0.63	1819	d__Bacteria;p__Actinomycetota;c__Actinomycetes;o__Actinomycetales;f__Bifidobacteriaceae;g__Bifidobacterium;s__Bifidobacterium bifidum	BIOML-A1	No	USA	Homo sapiens	feces
GCA_009075765.1_ASM907576v1	99.83	1.96	99.92	438659	2221964	0.63	1867	d__Bacteria;p__Actinomycetota;c__Actinomycetes;o__Actinomycetales;f__Bifidobacteriaceae;g__Bifidobacterium;s__Bifidobacterium bifidum	BIOML-A2	No	USA	Homo sapiens	feces
GCA_008681015.1_ASM868101v1	99.82	0.22	99.94	2205987	2205987	0.63	1804	d__Bacteria;p__Actinomycetota;c__Actinomycetes;o__Actinomycetales;f__Bifidobacteriaceae;g__Bifidobacterium;s__Bifidobacterium bifidum	GCA_008681015	Yes	NA	Homo sapiens	feces
GCA_008679935.1_ASM867993v1	97.65	1.39	97.03	316718	2112224	0.63	1739	d__Bacteria;p__Actinomycetota;c__Actinomycetes;o__Actinomycetales;f__Bifidobacteriaceae;g__Bifidobacterium;s__Bifidobacterium bifidum	GCA_008679935	Yes	NA	Homo sapiens	feces
GCA_008679685.1_ASM867968v1	99.49	0.18	99.85	1143729	2162838	0.63	1742	d__Bacteria;p__Actinomycetota;c__Actinomycetes;o__Actinomycetales;f__Bifidobacteriaceae;g__Bifidobacterium;s__Bifidobacterium bifidum	GCA_008679685	Yes	NA	Homo sapiens	feces
GCA_005844365.1_ASM584436v1	99.69	0.14	99.91	267730	2265274	0.63	1864	d__Bacteria;p__Actinomycetota;c__Actinomycetes;o__Actinomycetales;f__Bifidobacteriaceae;g__Bifidobacterium;s__Bifidobacterium bifidum	1001271st1_H11	No	USA	Homo sapiens	feces
GCA_005844205.1_ASM584420v1	99.64	0.18	99.89	593676	2164212	0.63	1758	d__Bacteria;p__Actinomycetota;c__Actinomycetes;o__Actinomycetales;f__Bifidobacteriaceae;g__Bifidobacterium;s__Bifidobacterium bifidum	BSD2780061688st1_G1	No	USA	Homo sapiens	feces
GCA_004799295.1_ASM479929v1	99.89	0.11	99.96	357567	2265060	0.62	1864	d__Bacteria;p__Actinomycetota;c__Actinomycetes;o__Actinomycetales;f__Bifidobacteriaceae;g__Bifidobacterium;s__Bifidobacterium bifidum	ICIS-202	No	Russia	Homo sapiens	NA
GCA_004167365.1_ASM416736v1	99.76	0.22	99.93	508876	2188615	0.63	1816	d__Bacteria;p__Actinomycetota;c__Actinomycetes;o__Actinomycetales;f__Bifidobacteriaceae;g__Bifidobacterium;s__Bifidobacterium bifidum	ca_0067	No	USA	Homo sapiens	feces
GCA_003790385.1_ASM379038v1	100	0.11	99.96	351107	2281719	0.62	1908	d__Bacteria;p__Actinomycetota;c__Actinomycetes;o__Actinomycetales;f__Bifidobacteriaceae;g__Bifidobacterium;s__Bifidobacterium bifidum	ICIS-643	No	Russia	Homo sapiens	NA
GCA_003573955.1_ASM357395v1	97.82	0.4	98.51	2261666	2261666	0.63	1977	d__Bacteria;p__Actinomycetota;c__Actinomycetes;o__Actinomycetales;f__Bifidobacteriaceae;g__Bifidobacterium;s__Bifidobacterium bifidum	JCM 7004	No	NA	Homo sapiens	NA
GCA_003573895.1_ASM357389v1	99.64	0.16	99.79	2178894	2178894	0.63	1769	d__Bacteria;p__Actinomycetota;c__Actinomycetes;o__Actinomycetales;f__Bifidobacteriaceae;g__Bifidobacterium;s__Bifidobacterium bifidum	TMC 3115	No	NA	Homo sapiens	NA
GCA_003473145.1_ASM347314v1	99.67	0.33	99.93	298553	2373327	0.63	1990	d__Bacteria;p__Actinomycetota;c__Actinomycetes;o__Actinomycetales;f__Bifidobacteriaceae;g__Bifidobacterium;s__Bifidobacterium bifidum	AM12-9	No	China	Homo sapiens	feces
GCA_003472345.1_ASM347234v1	99.67	0.28	99.9	553056	2375485	0.63	1993	d__Bacteria;p__Actinomycetota;c__Actinomycetes;o__Actinomycetales;f__Bifidobacteriaceae;g__Bifidobacterium;s__Bifidobacterium bifidum	AM12-10	No	China	Homo sapiens	feces
GCA_003471595.1_ASM347159v1	99.78	0.1	99.95	350700	2202931	0.63	1796	d__Bacteria;p__Actinomycetota;c__Actinomycetes;o__Actinomycetales;f__Bifidobacteriaceae;g__Bifidobacterium;s__Bifidobacterium bifidum	AM18-1	No	China	Homo sapiens	feces
GCA_003471555.1_ASM347155v1	99.78	0.11	99.9	350678	2204574	0.63	1796	d__Bacteria;p__Actinomycetota;c__Actinomycetes;o__Actinomycetales;f__Bifidobacteriaceae;g__Bifidobacterium;s__Bifidobacterium bifidum	AM18-11	No	China	Homo sapiens	feces
GCA_003470615.1_ASM347061v1	99.78	0.12	99.91	350679	2204164	0.63	1796	d__Bacteria;p__Actinomycetota;c__Actinomycetes;o__Actinomycetales;f__Bifidobacteriaceae;g__Bifidobacterium;s__Bifidobacterium bifidum	AM18-12AC	No	China	Homo sapiens	feces
GCA_003470585.1_ASM347058v1	99.78	0.12	99.92	290921	2201171	0.63	1794	d__Bacteria;p__Actinomycetota;c__Actinomycetes;o__Actinomycetales;f__Bifidobacteriaceae;g__Bifidobacterium;s__Bifidobacterium bifidum	AM18-29	No	China	Homo sapiens	feces
GCA_003468415.1_ASM346841v1	99.71	0.18	99.9	588702	2153678	0.63	1763	d__Bacteria;p__Actinomycetota;c__Actinomycetes;o__Actinomycetales;f__Bifidobacteriaceae;g__Bifidobacterium;s__Bifidobacterium bifidum	AM36-1AC	No	China	Homo sapiens	feces
GCA_003467985.1_ASM346798v1	99.66	0.24	99.76	550005	2309446	0.63	1903	d__Bacteria;p__Actinomycetota;c__Actinomycetes;o__Actinomycetales;f__Bifidobacteriaceae;g__Bifidobacterium;s__Bifidobacterium bifidum	AM42-15AC	No	China	Homo sapiens	feces
GCA_003466485.1_ASM346648v1	99.09	0.14	99.92	1228897	2177368	0.63	1758	d__Bacteria;p__Actinomycetota;c__Actinomycetes;o__Actinomycetales;f__Bifidobacteriaceae;g__Bifidobacterium;s__Bifidobacterium bifidum	TM05-15	No	China	Homo sapiens	feces
GCA_003466395.1_ASM346639v1	99.65	0.28	99.84	204945	2207017	0.63	1765	d__Bacteria;p__Actinomycetota;c__Actinomycetes;o__Actinomycetales;f__Bifidobacteriaceae;g__Bifidobacterium;s__Bifidobacterium bifidum	TM06-10	No	China	Homo sapiens	feces
GCA_003466365.1_ASM346636v1	99.65	0.24	99.8	215314	2203875	0.63	1762	d__Bacteria;p__Actinomycetota;c__Actinomycetes;o__Actinomycetales;f__Bifidobacteriaceae;g__Bifidobacterium;s__Bifidobacterium bifidum	TM06-5	No	China	Homo sapiens	feces
GCA_003437945.1_ASM343794v1	99.66	0.31	99.94	264781	2329171	0.63	1918	d__Bacteria;p__Actinomycetota;c__Actinomycetes;o__Actinomycetales;f__Bifidobacteriaceae;g__Bifidobacterium;s__Bifidobacterium bifidum	TF05-1	No	China	Homo sapiens	feces
GCA_003437785.1_ASM343778v1	99.09	0.14	99.92	1366166	2178946	0.63	1757	d__Bacteria;p__Actinomycetota;c__Actinomycetes;o__Actinomycetales;f__Bifidobacteriaceae;g__Bifidobacterium;s__Bifidobacterium bifidum	TF05-39	No	China	Homo sapiens	feces
GCA_003437345.1_ASM343734v1	99.72	0.17	99.89	488256	2166278	0.63	1765	d__Bacteria;p__Actinomycetota;c__Actinomycetes;o__Actinomycetales;f__Bifidobacteriaceae;g__Bifidobacterium;s__Bifidobacterium bifidum	TF06-13	No	China	Homo sapiens	feces
GCA_003437325.1_ASM343732v1	99.72	0.17	99.89	278746	2166065	0.63	1770	d__Bacteria;p__Actinomycetota;c__Actinomycetes;o__Actinomycetales;f__Bifidobacteriaceae;g__Bifidobacterium;s__Bifidobacterium bifidum	TF06-14AC	No	China	Homo sapiens	feces
GCA_003437175.1_ASM343717v1	99.85	0.2	99.97	374426	2191425	0.63	1780	d__Bacteria;p__Actinomycetota;c__Actinomycetes;o__Actinomycetales;f__Bifidobacteriaceae;g__Bifidobacterium;s__Bifidobacterium bifidum	TF07-22	No	China	Homo sapiens	feces
GCA_003436655.1_ASM343665v1	99.65	0.21	99.88	207318	2200316	0.63	1779	d__Bacteria;p__Actinomycetota;c__Actinomycetes;o__Actinomycetales;f__Bifidobacteriaceae;g__Bifidobacterium;s__Bifidobacterium bifidum	TM02-15	No	China	Homo sapiens	feces
GCA_003436635.1_ASM343663v1	99.65	0.2	99.9	207339	2201168	0.63	1779	d__Bacteria;p__Actinomycetota;c__Actinomycetes;o__Actinomycetales;f__Bifidobacteriaceae;g__Bifidobacterium;s__Bifidobacterium bifidum	TM02-17	No	China	Homo sapiens	feces
GCA_003436575.1_ASM343657v1	99.05	0.18	99.96	1444632	2314040	0.63	1916	d__Bacteria;p__Actinomycetota;c__Actinomycetes;o__Actinomycetales;f__Bifidobacteriaceae;g__Bifidobacterium;s__Bifidobacterium bifidum	TM04-12	No	China	Homo sapiens	feces
GCA_003436135.1_ASM343613v1	99.04	0.21	99.94	1281098	2181809	0.63	1774	d__Bacteria;p__Actinomycetota;c__Actinomycetes;o__Actinomycetales;f__Bifidobacteriaceae;g__Bifidobacterium;s__Bifidobacterium bifidum	TM07-4AC	No	China	Homo sapiens	feces
GCA_003390735.1_ASM339073v1	99.75	0.24	99.91	2311342	2311342	0.63	1903	d__Bacteria;p__Actinomycetota;c__Actinomycetes;o__Actinomycetales;f__Bifidobacteriaceae;g__Bifidobacterium;s__Bifidobacterium bifidum	GCA_003390735	Yes	NA	NA	NA
GCA_003094755.1_ASM309475v1	99.78	0.14	99.96	237526	2254218	0.63	1878	d__Bacteria;p__Actinomycetota;c__Actinomycetes;o__Actinomycetales;f__Bifidobacteriaceae;g__Bifidobacterium;s__Bifidobacterium bifidum	DS30_23	No	USA	Homo sapiens	Food
GCA_002845845.1_ASM284584v1	99.78	0.14	99.96	2243572	2243572	0.63	1831	d__Bacteria;p__Actinomycetota;c__Actinomycetes;o__Actinomycetales;f__Bifidobacteriaceae;g__Bifidobacterium;s__Bifidobacterium bifidum	PRI 1	No	South Korea	Homo sapiens	NA
GCA_002469385.1_ASM246938v1	97.44	1.71	96.58	328942	2198027	0.63	1954	d__Bacteria;p__Actinomycetota;c__Actinomycetes;o__Actinomycetales;f__Bifidobacteriaceae;g__Bifidobacterium;s__Bifidobacterium bifidum	1 G1971	No	Russia	Homo sapiens	NA
GCA_002114145.1_ASM211414v1	100	0.14	99.96	254356	2219632	0.62	1820	d__Bacteria;p__Actinomycetota;c__Actinomycetes;o__Actinomycetales;f__Bifidobacteriaceae;g__Bifidobacterium;s__Bifidobacterium bifidum	ICIS-310	No	Russia	Homo sapiens	infant stool sample
GCA_001595435.1_ASM159543v1	99.73	0.16	99.97	236188	2285457	0.62	1905	d__Bacteria;p__Actinomycetota;c__Actinomycetes;o__Actinomycetales;f__Bifidobacteriaceae;g__Bifidobacterium;s__Bifidobacterium bifidum	791	No	Russia	Homo sapiens	gastrointestinal tract
GCA_001546225.1_ASM154622v1	99.48	0.25	99.95	207215	2262348	0.63	1917	d__Bacteria;p__Actinomycetota;c__Actinomycetes;o__Actinomycetales;f__Bifidobacteriaceae;g__Bifidobacterium;s__Bifidobacterium bifidum	MJR8628B	NA	NA	NA	Vagina
GCA_001405355.1_13414_6_61	98.52	0.14	99.58	219547	2157157	0.63	1762	d__Bacteria;p__Actinomycetota;c__Actinomycetes;o__Actinomycetales;f__Bifidobacteriaceae;g__Bifidobacterium;s__Bifidobacterium bifidum	2789STDY5608877	Yes	United Kingdom	NA	feces
GCA_001281345.1_ASM128134v1	99.3	0.17	99.95	2210370	2210370	0.63	1782	d__Bacteria;p__Actinomycetota;c__Actinomycetes;o__Actinomycetales;f__Bifidobacteriaceae;g__Bifidobacterium;s__Bifidobacterium bifidum	BF3	No	South Korea	Homo sapiens	infant stool sample
GCA_001025135.1_ASM102513v1	99.72	0.17	99.91	2211039	2211039	0.63	1827	d__Bacteria;p__Actinomycetota;c__Actinomycetes;o__Actinomycetales;f__Bifidobacteriaceae;g__Bifidobacterium;s__Bifidobacterium bifidum	JCM 1255	No	NA	NA	NA
GCA_001020405.1_Bbif06v4	98.65	0.28	99.8	267124	2172992	0.63	1781	d__Bacteria;p__Actinomycetota;c__Actinomycetes;o__Actinomycetales;f__Bifidobacteriaceae;g__Bifidobacterium;s__Bifidobacterium bifidum	IPLA 20015	No	NA	Homo sapiens	infant stool sample
GCA_001020375.1_Bbif03v4	99.69	0.2	99.95	1649854	2204341	0.63	1831	d__Bacteria;p__Actinomycetota;c__Actinomycetes;o__Actinomycetales;f__Bifidobacteriaceae;g__Bifidobacterium;s__Bifidobacterium bifidum	324B	No	NA	Homo sapiens	infant stool sample
GCA_001020355.1_Bbif01v4	99.57	0.4	99.8	780429	2360966	0.63	1982	d__Bacteria;p__Actinomycetota;c__Actinomycetes;o__Actinomycetales;f__Bifidobacteriaceae;g__Bifidobacterium;s__Bifidobacterium bifidum	85B	No	NA	Homo sapiens	infant stool sample
GCA_001020335.1_Bbif08v4	99.66	0.16	99.91	225648	2238534	0.63	1895	d__Bacteria;p__Actinomycetota;c__Actinomycetes;o__Actinomycetales;f__Bifidobacteriaceae;g__Bifidobacterium;s__Bifidobacterium bifidum	LMG 11583	No	NA	Homo sapiens	Adult stool sample
GCA_001020325.1_Bbif10v4	99.52	0.15	99.98	359011	2176035	0.63	1806	d__Bacteria;p__Actinomycetota;c__Actinomycetes;o__Actinomycetales;f__Bifidobacteriaceae;g__Bifidobacterium;s__Bifidobacterium bifidum	LMG 13200	No	NA	Homo sapiens	infant stool sample
GCA_001020275.1_Bbif07v4	99.67	0.12	99.91	495432	2222504	0.63	1820	d__Bacteria;p__Actinomycetota;c__Actinomycetes;o__Actinomycetales;f__Bifidobacteriaceae;g__Bifidobacterium;s__Bifidobacterium bifidum	LMG 11582	No	NA	Homo sapiens	Adult stool sample
GCA_001020255.1_Bbif02v4	99.81	0.1	99.93	538713	2191816	0.63	1817	d__Bacteria;p__Actinomycetota;c__Actinomycetes;o__Actinomycetales;f__Bifidobacteriaceae;g__Bifidobacterium;s__Bifidobacterium bifidum	156B	No	NA	Homo sapiens	infant stool sample
GCA_001020245.1_Bbif04v4	99.48	0.17	99.86	549603	2223105	0.63	1823	d__Bacteria;p__Actinomycetota;c__Actinomycetes;o__Actinomycetales;f__Bifidobacteriaceae;g__Bifidobacterium;s__Bifidobacterium bifidum	A8	No	NA	Homo sapiens	infant stool sample
GCA_000741085.1_Bifbif	99.61	0.22	99.88	1642032	2208468	0.63	1822	d__Bacteria;p__Actinomycetota;c__Actinomycetes;o__Actinomycetales;f__Bifidobacteriaceae;g__Bifidobacterium;s__Bifidobacterium bifidum	LMG 11041	No	NA	Homo sapiens	infant stool sample
GCA_000466525.1_ASM46652v1	99.72	0.22	99.85	210245	2201251	0.63	1843	d__Bacteria;p__Actinomycetota;c__Actinomycetes;o__Actinomycetales;f__Bifidobacteriaceae;g__Bifidobacterium;s__Bifidobacterium bifidum	ATCC 29521	No	NA	Homo sapiens	gastrointestinal tract
GCA_000273525.1_PB_Bifi_bifi_NCIMB_41171_V1	99.77	0.2	99.98	2216395	2216395	0.63	1826	d__Bacteria;p__Actinomycetota;c__Actinomycetes;o__Actinomycetales;f__Bifidobacteriaceae;g__Bifidobacterium;s__Bifidobacterium bifidum	NCIMB 41171	No	NA	Homo sapiens	feces
GCA_000265095.1_ASM26509v1	99.65	0.15	99.89	2223664	2223664	0.63	1792	d__Bacteria;p__Actinomycetota;c__Actinomycetes;o__Actinomycetales;f__Bifidobacteriaceae;g__Bifidobacterium;s__Bifidobacterium bifidum	BGN4	No	South Korea	Homo sapiens	feces
GCA_000165905.1_ASM16590v1	99.69	0.23	99.94	2214656	2214656	0.63	1830	d__Bacteria;p__Actinomycetota;c__Actinomycetes;o__Actinomycetales;f__Bifidobacteriaceae;g__Bifidobacterium;s__Bifidobacterium bifidum	PRL2010	No	NA	Homo sapiens	infant stool sample
GCA_000164965.1_ASM16496v1	99.75	0.12	99.86	2186882	2186882	0.63	1787	d__Bacteria;p__Actinomycetota;c__Actinomycetes;o__Actinomycetales;f__Bifidobacteriaceae;g__Bifidobacterium;s__Bifidobacterium bifidum	S17	No	NA	Homo sapiens	infant stool sample
GCA_000155395.1_ASM15539v1	99.77	0.19	99.96	1497472	2202695	0.63	1810	d__Bacteria;p__Actinomycetota;c__Actinomycetes;o__Actinomycetales;f__Bifidobacteriaceae;g__Bifidobacterium;s__Bifidobacterium bifidum	NCIMB 41171	No	NA	Homo sapiens	gastrointestinal tract
